# Supplementary material for: Faith, Science, and Choice: Vaccine Attitudes Among Religious University Students
Source: Vaccines (Basel). 2026 Jun 20;14(6):546. doi: 10.3390/vaccines14060546 (PMC13307724; doi:10.3390/vaccines14060546)
Supplement: Supplementary file 1 [file vaccines-14-00546-s001.zip]

Archive with 1 entries (1 files):
- vaccines-4332456-supplementary.pdf
